# Supplementary material for: Longitudinal Changes in Temporospatial Gait Characteristics during the First Year Post-Stroke
Source: Brain Sci. 2021 Dec 15;11(12):1648. doi: 10.3390/brainsci11121648 (PMC8699066; doi:10.3390/brainsci11121648)
Supplement: Supplementary file 1 [file brainsci-11-01648-s001.zip]

Archive with 1 entries (1 files):
- brainsci-1456638-supplementary.pdf
